# Supplementary material for: Gas-Sensing Study and Applications of Triboelectric Nanogenerator-Powered CuO-Modified CeO2 Nanomaterials for Ammonia Sensor at Room Temperature
Source: Sensors (Basel). 2025 Apr 26;25(9):2753. doi: 10.3390/s25092753 (PMC12074411; doi:10.3390/s25092753)
Supplement: Supplementary file 1 [file sensors-25-02753-s001.zip]

Archive with 1 entries (1 files):
- sensors-3552851-supplementary.pdf
